# Supplementary material for: Context memory formed in medial prefrontal cortex during infancy enhances learning in adulthood
Source: Nat Commun. 2024 Mar 20;15:2475. doi: 10.1038/s41467-024-46734-6 (PMC10954687; doi:10.1038/s41467-024-46734-6)
Supplement: Supplementary file 4 — Source Data [file 41467_2024_46734_MOESM4_ESM.xlsx]

## Sheet: Fig1
Panel B					Panel C
Discrimination Index					Discrimination index
Object-experience	No-experience	Spatial-experience			Stationary-experience	Context-change
-0.04	0.1	0.51			-0.174603	0.63
0.13	-0.6	0.58			0.576923	0.36
-0.28	0.2	0.38			0.6	-0.16
0.37	0.3	0.28			0.643836	-0.36
-0.27	0.12	0.29			0.709677	0.38
0.56	-0.8	0.55			0.0561798	0.6
-0.46	-0.6	0.45			0.236364	-0.17
	0.5	0.79			0.111111	0.36
0.52	0.24	0.71			0.791667	0.22
-0.93	0.2	0.53			0.61165	0.33
-0.02	-0.3	0.64			0.431373	-0.4
-0.19	0.87	0.28			0.676768	0.06
0.04	0.31	0.1			≡	≡
0.23	0.11	0.44			≡	≡
0.53	0.48	0.3			≡	≡
0.86	0.57	0.05			≡	≡
-0.38	-0.22	0.22			≡	≡
0.12	0.54				≡	≡
Note: The tables contain the raw data used to perform the statistical analyses and figures in the main text and supplementary materials.
Empty cells represent the removed outliers (as described in the Method section)
Dash in cells reflects limited group size

## Sheet: Fig2
Panel 2 B up
c-Fos count
Rat ID	PL			IL			CG
	Spatial-experience group	Object-experience Group	No-experience group	Spatial-experience group	Object-experience Group	No-experience group	Spatial-experience group	Object-experience Group	No-experience group
13	17	17.5	16.5	17	20	17.5	15	17.5	13
14	23.5	18	14.5	19.5	21	15	24.5	22.5	11
15	16	15.5	13.5	19	22	15	15	20	13
16	18.5	14.5	15	16.5	17	13	13.5	15	13.5
17	19.5	13.5	15	23.5	15.5	18.5	16	15.5	13
18	19	13.5	17.5	24	16.5	21	12	15	9.5
Panel 2 B middle - right
c-Fos count
Rat ID	PAR			PRC			LEC
	Spatial-experience group	Object-experience Group	No-experience group	Spatial-experience group	Object-experience Group	No-experience group	Spatial-experience group	Object-experience Group	No-experience group
13	15	21	16.5	18.5	19	17	19.5	24.5	19
14	16.5	21	19	16	19.5	17	14.5	18.5	20
15	16.5	24	22.5	13.5	19	21.5	16	18.5	21.5
16	16.5	17.5	20	8.5	20	13.5	13	19.5	17
17	16.5	16.5	26	11	18.5	19	15.5	14	22
18	16	18.5	22.5	12.5	14.5	18.5	16.5	15.5	25
Panel 2 B bottom
c-Fos count
Rat ID	CA1			CA3			DG
	Spatial-experience group	Object-experience Group	No-experience group	Spatial-experience group	Object-experience Group	No-experience group	Spatial-experience group	Object-experience Group	No-experience group
13	16.5	18	13.5	15.5	13.5	11.5	5.5	4.5	5
14	13	13	14.5	10.5	10.5	11	4.5	5.5	5
15	14	11	14.5	12	7.5	10.5	5	4.5	7.5
16	12.5	11.5	13.5	10.5	9	15.5	6	5.5	7.5
17	13	14.5	16	14.5	8	18.5	5.5	5.5	7.5
18	18.5	13.5	16	12	14.5	13.5	5.5	5.5	5.5
Note: all animals quantified at 5x
Figure 2: Bar graph showing c-Fos counts was done using this raw data
Figure S8: Correlation Matrix and connectivity plot was done using this raw data as described in the Method section.
Brain region	Total area in micrometers	Section size
RSA	180000	2x(300x300)
RSG	180000	2x(300x300)
PAR	360000	4x(300x300)
RT	120000	3 (200x200)
RE	40000	1 (200x200)
PL	270000	3x(300x300)
IL	270000	3x(300x300)
CG	270000	3x(300x300)
CA1	120000	3 (200x200)
CA3	180000	2x(300x300)
DG	90000	1x(300x300)
PRH	270000	3 (300x300)
ENT	270000	3 (300x300)

## Sheet: Fig3
	Panel B
	c-Fos count
	ID		PL		IL		CG		PAR		PRC		LEC		CA1		CA3		DG
	Rat ID Spatial-experience	Rat ID Home cage control	Spatial-experience group	Home cage control	Spatial-experience group	Home cage control	Spatial-experience group	Home cage control	Spatial-experience group	Home cage control	Spatial-experience group	Home cage control	Spatial-experience group	Home cage control	Spatial-experience group	Home cage control	Spatial-experience group	Home cage control	Spatial-experience group	Home cage control
	IECfos1	IHC1	15	13	15	14	13	12	11.5	10	13.5	12.5	12	11	14	12	12	10	5	4
	IECfos2	IHC2	17.5	14	16	14.5	12	11	13	9.5	14	13	11.5	10	13.5	10	10.5	11	6	4.5
	IECfos3	IHC3	16	13.5	14.5	13	10.5	9.5	13	10.5	13	11.5	13	12	15	12.5	11	10.5	6.5	4
	IECfos4	IHC4	14.5	13.5	17	15.5	10	11	14	11	12.5	12	11.5	10.5	16	10	13	11	7	3.5
	IECfos5	IHC5	15.5	12	18	13	13	10	11.5	11.5	12	12.5	13	10	12	11	10	10	5.5	4
	IECfos6	IHC6	16.5	15	16	14	12	10.5	12	10	12	13.5	12.5	11	15.5	11.5	12.5	10.5	6	4.5
	Brain region	Total area in micrometers	Section size
	RSA	180000	2x(300x300)
	RSG	180000	2x(300x300)
	PAR	360000	4x(300x300)
	RT	120000	3 (200x200)
	RE	40000	1 (200x200)
	PL	270000	3x(300x300)
	IL	270000	3x(300x300)
	CG	270000	3x(300x300)
	CA1	120000	3 (200x200)
	CA3	180000	2x(300x300)
	DG	90000	1x(300x300)
	PRH	270000	3 (300x300)
	ENT	270000	3 (300x300)

## Sheet: Fig4
		Panel B			Panel C
		Discrimination index			Total object exploration
Animal ID	Minute	Muscimol	Saline		Muscimol	Saline
1	1	-0.32	0.71		5.9	6.3
2	1	-0.12	0.41		8.2	5.1
3	1	0.05	0		2.1	9.4
4	1	0.62	0.11		2.1	10.3
5	1	0.09	-0.25		7.5	4
6	1	-0.41	0.5		6.4	6
1	2	-0.02	0.61		9	11.2
2	2	-0.02	0.39		9.4	5.6
3	2	-0.04	-0.19		11.2	15.3
4	2	0.23	0.05		3.1	12.6
5	2	0.17	0.31		9.6	9.5
6	2	-0.41	0.53		6.4	7.6
1	3	0.03	0.45		9.9	17
2	3	-0.02	0.46		10	6.3
3	3	-0.11	-0.18		14.2	16.3
4	3	0.35	0.05		4	12.6
5	3	0.19	0.31		9.9	9.5
6	3	-0.41	0.53		6.4	7.6
	Note: Discrimination index for the 1st, 2nd and 3rd min of the retrieval phase for each rat (n=6)
	Also note that only datapoint at the 3rd minute was used for the dots overlain in Figure 4B and 4C

## Sheet: Fig5
Source datat for Figure 5 A							Source datat for Figure 5 B bottom left					Source data for Figure 5 B bottom right - c-Fos count
	Discrimination index 1min						Discrimination index 1min					ID		PL		IL		CG		CA1		CA3		DG
Rat ID	Spatial-experience group	Early childhood group	Adolescence group	No-experience group			Rat ID	Spatial-experience group	Sleep-deprivation group			Rat ID Spatial-expe	Rat ID Sleep depriv.	Spatial-experience group	Sleep-deprivation group	Spatial-experience group	Sleep-deprivation group	Spatial-experience group	Sleep-deprivation group	Spatial-experience group	Sleep-deprivation group	Spatial-experience group	Sleep-deprivation group	Spatial-experience group	Sleep-deprivation group		Brain region	Total area in micrometers	Section size
1	0.51	-0.58	0.42	0.1			1	0.51	0.62963			13	8	17	13.5	17	18	15	13.5	16.5	12	15.5	12	5.5	4.5		RSA	180000	2x(300x300)
2	0.58	0.23	-0.48	-0.6			2	0.58	0.277778			14	9	23.5	15	19.5	17.5	24.5	11	13	14.5	10.5	10.5	4.5	7		RSG	180000	2x(300x300)
3	0.38	0.21	-1	0.2			3	0.38	-0.76			15	10	16	14	19	19	15	14	14	15.5	12	10	5	5		PAR	360000	4x(300x300)
4	0.28	-0.51	0.73	0.3			4	0.28	0.315789			16	11	18.5	17	16.5	16	13.5	12.5	12.5	10	10.5	9.5	6	5		RT	120000	3 (200x200)
5	0.29	0.42	1	0.12			5	0.29	0.444444			17	12	19.5	16.5	23.5	16	16	12.5	13	14	14.5	11.5	5.5	5.5		RE	40000	1 (200x200)
6	0.55	0.35	-0.33	-0.8			6	0.55	-0.0909091			18	13	19	17	24	14	12	12	18.5	13.5	12	9	5.5	6		PL	270000	3x(300x300)
7	0.45	-0.17	-0.1	-0.6			7	0.45	0.3																		IL	270000	3x(300x300)
8	0.79	0.61	0.52	0.5			8	0.79	-0.274074			Note: all animals quantified at 5x															CG	270000	3x(300x300)
9	0.71	0.22	-0.39	0.24			9	0.71	0.705882																		CA1	120000	3 (200x200)
10	0.53	0.68	0.42	0.2			10	0.53	0.0588235																		CA3	180000	2x(300x300)
11	0.64	0.92	0.35	-0.3			11	0.64	-0.027027																		DG	90000	1x(300x300)
12	0.28	-	0.96	0.87			12	0.28	-0.111111																		PRH	270000	3 (300x300)
13	0.1	-	0.27	0.31			13	0.1	-0.555556																		ENT	270000	3 (300x300)
14	0.44	-	0.3	0.11			14	0.44	-
15	0.3	-	1	0.48			15	0.3	-
16	0.05	-	0.02	0.57			16	0.05	-
17	0.22	-	0.17	-0.22			17	0.22	-
18		-	-	0.54			18		-
rep-1		-	-	0.88			rep-1		-
rep-2	-0.16129	-	-	0.27			rep-2	-0.16129	-
rep-3		-	-	-0.42			rep-3		-
rep-4	0.888889	-	-	1			rep-4	0.888889	-
rep-5	-0.0487805	-	-	0.58			rep-5	-0.0487805	-
rep-6	0.813953	-	-	0.69			rep-6	0.813953	-
rep-7	0.673913	-	-	-0.09			rep-7	0.673913	-
rep-8	0.2	-	-	0.38			rep-8	0.2	-
rep-9	0.852459	-	-	-0.5			rep-9	0.852459	-
rep-10	0.714286	-	-	-0.5			rep-10	0.714286	-
rep-11	0.777778	-	-	0.03			rep-11	0.777778	-
rep-12	-0.137255	-	-	0.43			rep-12	-0.137255	-
Note: The tables contain the raw data used to perform the statistical analyses and figures in the main text and supplementary materials.
Empty cells represent the removed outliers (as described in the Method section)
Dash in cells reflects limited group size

## Sheet: SuppFig1
	Discrimination index
	1min			2min			3min			4min			5min
	Spatial-experience group	Object-experience group	No-experience group	Spatial-experience group	Object-experience group	No-experience group	Spatial-experience group	Object-experience group	No-experience group	Spatial-experience group	Object-experience group	No-experience group	Spatial-experience group	Object-experience group	No-experience group
	0.51	-0.04	0.1	0.16	0.5	0.1	0.15	0.01	0.1	0.02	-0.05	0.1	-0.14	-0.11	0.2
	0.58	0.13	-0.6	0.42	0.22	-0.4	0.38	0.3	-0.4	0.35	0.33	-0.5	0.36	0.28	-0.5
	0.38	-0.28	0.2	0.37	-0.18	0.6	0.39	-0.15	0.7	0.42	-0.16	0.8	0.42	-0.25	0.6
	0.28	0.37	0.3	0.56	0.16	0	0.32	0.18	0	0.34	-0.17	0	0.31	0.14	0
	0.29	-0.27	0.12	0.37	-0.12	0.9	0.25	-0.12	0.9	0.23	-0.1	0.6	0.15	-0.11	0.6
	0.55	0.56	-0.8	0	0.55	-0.8	-0.27	0.4	-0.6	-0.25	0.41	-0.6	-0.07	0.39	-0.6
	0.45	-0.46	-0.6	0.33	-0.4	0	0.49	-0.41	0	0.44	-0.32	0	0.4	-0.32	-0.1
	0.79		0.5	0.12		0.4	0.11		0.7	-0.06		0.7	-0.05		0.7
	0.71	0.52	0.24	0.48	0.24	-0.1	0.62	0.19	-0.1	0.44	0.38	0	0.44	0.36	0
	0.53	-0.93	0.2	0.02	0.03	0.6	-0.07	0.02	0.6	-0.01	-0.28	0.6	-0.03	-0.32	0.6
	0.64	-0.02	-0.3	0.59	-0.04	-0.3	0.07	0.02	-0.2	-0.02	0.02	-0.2	0.08	0.02	-0.2
	0.28	-0.19	0.87	0.16	0.07	0.47	0.15	0.1	0.54	0.14	0.09	0.8	0.14	0.09	0.4
	0.1	0.04	0.31	0.07	0.29	0.76	0.3	0.29	0.6	0.35	0.2	0.65	0.32	0.21	0.62
	0.44	0.23	0.11	0.5	0.29	0.16	0.37	0.3	0.18	0.34	0.3	-0.21	0.52	0.3	-0.24
	0.3	0.53	0.48	0.15	0.39	0.79	0.25	0.26	0.53	0.45	0.25	0.47	0.3	0.1	0.47
	0.05	0.86	0.57	0.06	0.61	0.81	0.01	0.4	0.81	-0.13	0.34	0.55	-0.03	0.29	0.48
	0.22	-0.38	-0.22	0.24	-0.38	-0.2	0.35	-0.38	-0.25	0.3	-0.29	-0.23	0.2	-0.29	-0.26
		0.12	0.54		0.13	0.68		0.18	0.68		0.29	-0.35		0.3	-0.29
Note: The tables contain the raw data used to perform the statistical analyses and figures in the main text and supplementary materials.
Empty cells represent the removed outliers (as described in the Method section)

## Sheet: SuppFig2
	Panel A left				Panel A right
	Total object exploration				Distance travelled
	Spatial-experience group	Object-experience group	No-experience group		Spatial-experience group	Object-experience group	No-experience group
	10.3	12.4	1.9		8.14	9.2	8.64
	9.9	15.9	1.1		10.66	11.31	4.42
	9.1	9	0.9		9.24	10.2	4.36
	11.6	11.9	1.8		8.23	9.34	7.66
	8.4	10	2.7		7.91	8.22	7.16
	12.8	4.6	1.6		10.19	9.63	6.46
	8.4	5.4	1.1		5.74	8.18	7.63
	12.1		1.7		8.44		7.94
	5.5	10.4	2.6		7.34	11.83	7.07
	7.6	3.3	0.5		9.52	8.01	9.18
	7.3	7.8	1.1		12.64	5.45	7.55
	6.4	5.3	1.3		8.63	8.03	6.22
	16.2	11.9	2.9		9.82	5.74	8.68
	11.1	8.3	14.4		12.08	7.57	9.55
	12	9.3	2.7		11.83	6.57	5.11
	9.9	5.7	1.4		9.86	3.95	8.08
	5.9	2.6	11.3		13.74	3.1	7.9
		7.7	1.3			10.47	3.36
	Panel B left				Panel B right
	Total object exploration				Distance travelled
	Spatial-experience group	Object-experience group	No-experience group		Spatial-experience group	Object-experience group	No-experience group
	16.9	11.4	7.2		40.941	35.731	28.819
	20.4	15.4	10.5		29.787	41.183	23.191
	21.9	29.7	3.4		42.52	40.068	16.526
	14.9	16	15.4		41.051	38.787	32.715
	19.4	17.1	19.6		36.174	45.018	31.378
	13.6	23.1	7.1		32.054	41.767	27.328
	19.2	14.4	22.1		29.641	44.463	27.351
	24		8		34.688		17.767
	17.3	8.8	10.8		35.146	36.016	21.36
	20	18.9	6.1		21.962	24.341	33.6
	22.4	8	4.6		37.163	31.799	29.303
	20.6	14.9	27.6		23.343	30.569	28.142
	17.5	21.5	17.6		52.189	33.182	25.064
	25.8	20.6	17.6		31.641	31.521	31.185
	19.6	27.1	12.5		37.191	46.396	32.838
	22.9	27.6	12.1		43.674	35.285	27.631
	14.9	22.6	16.4		59.798	29.65	30.129
		15.9	17			42.528	22.381
	Panel C left				Panel C right
	Total object exploration				Distance travelled
	Spatial-experience group	Long-term OPR group	Context-Change group		Spatial-experience group	Long-term OPR group	Context-Change group
	10.3	7.8	10.8		8.14	4.61	8.15
	9.9	7.7	4.7		10.66	4.7	10.29
	9.1	3.5	5		9.24	4.86	12.42
	11.6	12.3	15		8.23	3.99	7.78
	8.4	10.2	7.1		7.91	4.79	8.83
	12.8	10.7	9.4		10.19	4.68	11.02
	8.4	5.5	3.6		5.74	4.62	8.55
	12.1	5.9	2.2		8.44	5.65	10.68
	5.5	3.8	5.4		7.34	4.62	9.12
	7.6	4.1	0.9		9.52	3.82	6.1
	7.3	4.2	1		12.64	4.9	2.69
	6.4	8.4	6.6		8.63	5.05	8.41
	16.2	-	-		9.82	-	-
	11.1	-	-		12.08	-	-
	12	-	-		11.83	-	-
	9.9	-	-		9.86	-	-
	5.9	-	-		13.74	-	-
		-	-			-	-
	Panel D left				Panel D right
	Total object exploration				Distance travelled
	Spatial-experience group	Long-term OPR group	Context-Change group		Spatial-experience group	Long-term OPR group	Context-Change group
	16.9	14.2	23.7		40.941	32.369	22.386
	20.4	18.3	15.5		29.787	31.252	28.805
	21.9	23.9	16.7		42.52	33.544	47.355
	14.9	19.2	17.4		41.051	37.028	41.354
	19.4	21.3	14.1		36.174	23.306	35.183
	13.6	13.8	21.7		32.054	30.984	35.465
	19.2	16.5	17.3		29.641	34.941	30.06
	24	23.4	26.2		34.688	31.545	34.264
	17.3	18.5	22.8		35.146	38.285	30.393
	20	18.5	15.1		21.962	34.874	30.208
	22.4	23.7	12.8		37.163	27.549	32.855
	20.6	22.5	15.1		23.343	31.28	36.352
	17.5	-	-		52.189	-	-
	25.8	-	-		31.641	-	-
	19.6	-	-		37.191	-	-
	22.9	-	-		43.674	-	-
	14.9		-		59.798		-

## Sheet: SuppFig3
	Source Data Supplemental Figure 3 A										Source Data Supplemental Figure 3 B
	Total object exploration in sec (visit1-visit2)										Distance travelled (visit1-visit2)
	Animal ID	PD18		PD20		PD22		PD24			Animal ID	PD18		PD20		PD22		PD24
		Spatial-experience group	Object-experience group	Spatial-experience group	Object-experience group	Spatial-experience group	Object-experience group	Spatial-experience group	Object-experience group			Spatial-experience group	Object-experience group	Spatial-experience group	Object-experience group	Spatial-experience group	Object-experience group	Spatial-experience group	Object-experience group
	1	-4.4	-5.3	2.8	-1.3	-8.6	-22.6	-9.4	-14.1		1	-8.7	5.81	-2.8	-0.22	0.57	-2.08	-5.3	4.88
	2	-5.3	-0.9	3.3	-6.3	-4.1	12.2	8.4	-9.9		2	-5.01	-1.36	2.57	3.44	-0.55	6.7	4.15	2.27
	3	6.4	12.4	3	-19.6	-3.2	-14.2	8.9	11.1		3	7.28	2.18	5.42	-1.2	5.86	5.89	6.54	3.16
	4	0.9	-3.1	-25.8	-12.4	2.3	0.1	-11.6	-13.5		4	-5.4	0.39	-8.69	2.96	1.43	7.25	1.65	1.45
	5	-10.2	17.9	-11.3	-3.6	-38.6	-1	-0.2	7.8		5	-1.25	1.2	3.63	-0.67	2.11	7.24	2.98	3.16
	6	-1.2	-17	1.4	-5.6	-12.8	-0.8	5.3	21.3		6	-7.94	-5.33	1.48	-0.96	-0.77	7.05	5.61	-2.45
	7	-7	-16.1	9.5	3.1	-8.3	-10.1	6.4	-0.1		7	5.08	-14.4	3.56	4.21	2.78	-4.17	6.29	4.81
	8	-3.9	1.9	4.6	-1.9	-5.3	11.3	-12.5	35.3		8	2.61	2.7	3.3	6	1.94	14.48	2.12	9.63
	9	-11.1	1.8	-3	-15.1	-0.5	2.2	19.1	22.6		9	1.6	2.46	8.54	3.19	1.44	6.15	1.6	5.7
	10	-1.1	2	-5	-23.7		-12.7	0.6	-4		10	-4.13	4.51	-3.46	-1.77		1.4	0.34	7
	11	-9.8	-6.1	-6.4	-14.7	1.5	10.9	-2.6	1.7		11	5.12	-1.27	1.1	-0.79	7.54	5.67	3.42	3.96
	12	-2.2	1.7	-16.8	3.7	-13.4	2.2	6.4	-23.2		12	1.13	0.59	5.33	4.47	-0.64	8.34	7.42	0.64
	13	0.4	-7.5	-4.5		1.1	-6.1	-4.2	-7.3		13	4	-5.49	-0.01		4.02	-0.51	6.26	-6.53
	14	3.6	6	-6	-0.4	-26.7	4.7	2.9	-1.8		14	1.97	3.92	-11.47	-0.92	6.13	3.07	5.34	3.09
	15	-2.6	2.4	0.6	9	-11.8	4.9	6.7	1.8		15	-7.04	2.63	0.71	5.47	0.94	7.01	2.18	3.31
	16	-14.4	-5.3	-0.2	-1	3.8	5.2	4.4	-10.6		16	-2.93	-0.21	-1.85	3.74	4.16	3.33	8.8	5.39
	17	1	1.1	0.9	-4.9	4.1	-12.7	1.6	5.4		17	-3.7	1.45	4.31	-1.53	1.01	-4.38	6.72	1.65
	18	2.9	2	-2.8	-2.2	-1.1	38.7	14	21.4		18	-6.58	-0.16	-3.58	-5.63	-9.02	8.17	4.85	5.39
	Note: empty cell due to missing video file for that animal										Note: empty cell due to missing video file for that animal
	Source Data Supplemental Figure 3 C										Source Data Supplemental Figure 3 D
	Percent of time spent in the center of the arena in % (visit1-visit2)										Rearing behavior in sec (visit1-visit2)
	Animal ID	PD18		PD20		PD22		PD24			Animal ID	PD18		PD20		PD22		PD24
		Spatial-experience group	Object-experience group	Spatial-experience group	Object-experience group	Spatial-experience group	Object-experience group	Spatial-experience group	Object-experience group			Spatial-experience group	Object-experience group	Spatial-experience group	Object-experience group	Spatial-experience group	Object-experience group	Spatial-experience group	Object-experience group
	1	-22.9	-16.8	-23.1	-2.8	-15.6	-41.7	-12.9	2.9		1	-15.1	-5.2	0	-7.4	3.5	-4.8	-3.6	6
	2	-1.3	-3.9	-28.9	-0.3	-25.6	-9.2	-9	-6.7		2	3.6	2.9	-3.4	-8	-2.6	12.6	-4.2	-2.5
	3	0.8	-20.6	14.4	-0.1	-3	-11.9	-16	-21.7		3	5	0.4	-2.8	-9.8	-1.4	-17.9	2.9	-0.8
	4	-8.4	-27.1	-48.5	-22	-14.3	-22.2	-11.4	-3.2		4	0.9	0.3	-5.9	-0.5	-6.5	1.8	-2.5	-11
	5	-18.6	-3.8	-8.1	-2.8	-34.5	1.6	-14.2	-6.3		5	5.1	0.7	-1.7	-2.9	7	2.3	-9.2	-20.8
	6	-14.9	-25.8	-0.2	-34.4	-26.5	-14.1	-19.8	-17.7		6	-9.7	1.1	-4.1	-14	-18.1	19.2	4.1	-12.7
	7	4.3	-32.3	-10	1.8	-11.1	-18.8	5.5	-30.2		7	0.2	-4.3	0.2	1.4	10	-10.4	-8.2	3.9
	8	3.6	3.9	-3.7	-1.5	-6.3	16.1	-13.7	16		8	-0.3	1.6	-0.4	-1.1	9.2	37.7	11.4	9
	9	-7.7	-1.8	-2.7	-13.4	-8.8	2	-6.2	-12		9	-3.4	-2.4	-3.7	-0.3	-4.3	3.2	-1.2	8.6
	10	-14.3	5.6	-17.1	-29.5		-18	-8.7	-8.5		10	-1	-1.4	-1.5	-8.9		-2	13	-16.2
	11	-11.5	-19.1	-18	-13.8	-21.7	6.4	-13.6	-17.3		11	-4.8	4.4	-10.8	-4.1	11.6	-6.3	2.3	10.6
	12	0.4	-2.4	-31.5	4.1	-20.6	9.3	-4.6	-27.3		12	-8.9	1.7	-8.2	15.4	-7	-0.8	-3.5	1.6
	13	-8.4	-4.2	-13.9		-9.5	-22.8	-16.4	-10.1		13	0.4	0.5	-1.1		0.8	-7.9	2.4	-13.8
	14	6	6.8	-17.1	-4.4	-15.2	5.1	-3.7	-9.7		14	-1.4	1.7	1	-8	-3	-0.7	-4.4	0.4
	15	-12.4	10.7	6.1	4.3	-25.8	13.9	-14.7	-8		15	4.3	-0.1	5.2	0.9	-18.8	3.4	-6.2	-4.3
	16	-22.8	0	-17	8.6	-9.5	-2.1	-11.2	0.8		16	-3.7	1.2	4.2	1.9	2.6	-5.8	0.2	-23.7
	17	-14.6	15.2	5.9	-0.7	-6.4	-5.6	-16.4	-2		17	0.4	-0.6	1	-0.1	4.6	-1.4	-22.9	3.4
	18	-20.1	0.5	0	-5	-0.9	11.3	10.5	13.4		18	2.3	0	3.3	-4.5	1.9	10.9	-18	26
	Note: empty cell due to missing video file for that animal										Note: empty cell due to missing video file for that animal

## Sheet: SuppFig4
	Discrimination index
	1min			2min			3min			4min			5min
	Spatial-experience group	Stationary-experience	Context-Change group	Spatial-experience group	Stationary-experience	Context-Change group	Spatial-experience group	Stationary-experience	Context-Change group	Spatial-experience group	Stationary-experience	Context-Change group	Spatial-experience group	Stationary-experience	Context-Change group
	0.51	-0.174603	0.63	0.16	-0.126761	0.09	0.15	-0.0365854	0.35	0.02	-0.102273	0.29	-0.14	-0.141304	0.3
	0.58	0.576923	0.36	0.42	0.0791367	-0.41	0.38	0.0584416	-0.33	0.35	0.0448718	-0.32	0.36	0.0448718	0
	0.38	0.6	-0.16	0.37	0.608247	-0.41	0.39	0.104478	-0.65	0.42	0.0882353	-0.67	0.42	0.0882353	-0.7
	0.28	0.643836	-0.36	0.56	0.248	-0.33	0.32	0.24812	-0.35	0.34	0.248322	-0.3	0.31	0.329341	-0.27
	0.29	0.709677	0.38	0.37	-0.333333	0.47	0.25	-0.164835	0.23	0.23	-0.167883	0.27	0.15	-0.167883	0.27
	0.55	0.0561798	0.6	0	0.217949	0.59	-0.27	0.27381	0.49	-0.25	0.25	0.47	-0.07	0.212766	0.54
	0.45	0.236364	-0.17	0.33	0.196078	-0.23	0.49	0.182692	-0.33	0.44	0.184834	-0.43	0.4	0.172093	-0.43
	0.79	0.111111	0.36	0.12	0.25	0.46	0.11	-0.2625	0.04	-0.06	-0.218935	0.09	-0.05	-0.257426	0.09
	0.71	0.791667	0.22	0.48	0.728395	-0.2	0.62	0.728395	-0.2	0.44	0.708738	-0.18	0.44	0.753425	-0.12
	0.53	0.61165	0.33	0.02	0.569231	0.07	-0.07	0.47561	0.07	-0.01	0.47561	0.72	-0.03	0.47561	0.43
	0.64	0.431373	-0.4	0.59	0.204545	0.07	0.07	0.204545	-0.26	-0.02	0.391304	0	0.08	0.367521	-0.23
	0.28	0.676768	0.06	0.16	0.71831	0	0.15	0.190698	0.06	0.14	0.0756303	-0.1	0.14	0.0756303	-0.08
	0.1	-	-	0.07	-	-	0.3	-	-	0.35	-	-	0.32	-	-
	0.44	-	-	0.5	-	-	0.37	-	-	0.34	-	-	0.52	-	-
	0.3	-	-	0.15	-	-	0.25	-	-	0.45	-	-	0.3	-	-
	0.05	-	-	0.06	-	-	0.01	-	-	-0.13	-	-	-0.03	-	-
	0.22	-	-	0.24	-	-	0.35	-	-	0.3	-	-	0.2	-	-
		-	-		-	-		-	-		-	-		-	-

## Sheet: SuppFig5
	Panel B
	Discrimination index
	1min		2min		3min		4min		5min
	Spatial-experience group	Long-term OPR	Spatial-experience group	Long-term OPR	Spatial-experience group	Long-term OPR	Spatial-experience group	Long-term OPR	Spatial-experience group	Long-term OPR
	0.51	0.307692	0.16	-0.144444	0.15	-0.12069	0.02	-0.113924	-0.14	-0.244604
	0.58	0.428571	0.42	0.213483	0.38	0.244019	0.35	0.215859	0.36	0.156028
	0.38	0.657143	0.37	-0.0980392	0.39	0.0447761	0.42	-0.026455	0.42	-0.216327
	0.28	-0.186992	0.56	-0.230769	0.32	-0.240741	0.34	-0.209877	0.31	-0.296703
	0.29	0.215686	0.37	0.125926	0.25	0.00645161	0.23	0.0447761	0.15	-0.0360656
	0.55	-0.308411	0	-0.308411	-0.27	-0.430769	-0.25	-0.421053	-0.07	-0.0689655
	0.45	0.0545455	0.33	-0.214286	0.49	-0.365385	0.44	-0.256637	0.4	-0.269565
	0.79	-0.0508475	0.12	-0.433333	0.11	-0.538462	-0.06	-0.518987	-0.05	-0.518987
	0.71	-0.473684	0.48	-0.346154	0.62	-0.206897	0.44	-0.333333	0.44	-0.673759
	0.53	-0.560976	0.02	-0.288136	-0.07	-0.245902	-0.01	-0.247059	-0.03	-0.255814
	0.64	-0.714286	0.59	-0.410526	0.07	-0.326733	-0.02	-0.326733	0.08	-0.326923
	0.28	0.238095	0.16	0.15493	0.15	0.142857	0.14	0.103896	0.14	0.1125
	0.1	-	0.07	-	0.3	-	0.35	-	0.32	-
	0.44	-	0.5	-	0.37	-	0.34	-	0.52	-
	0.3	-	0.15	-	0.25	-	0.45	-	0.3	-
	0.05	-	0.06	-	0.01	-	-0.13	-	-0.03	-
	0.22	-	0.24	-	0.35	-	0.3	-	0.2	-
		-		-		-		-		-
	Panel C left				Panel C right
	Total object exploration				Distance travelled
	Spatial-experience group	Long-term OPR			Spatial-experience group	Long-term OPR
	10.3	7.8			8.14	4.61
	9.9	7.7			10.66	4.7
	9.1	3.5			9.24	4.86
	11.6	12.3			8.23	3.99
	8.4	10.2			7.91	4.79
	12.8	10.7			10.19	4.68
	8.4	5.5			5.74	4.62
	12.1	5.9			8.44	5.65
	5.5	3.8			7.34	4.62
	7.6	4.1			9.52	3.82
	7.3	4.2			12.64	4.9
	6.4	8.4			8.63	5.05
	16.2	-			9.82	-
	11.1	-			12.08	-
	12	-			11.83	-
	9.9	-			9.86	-
	5.9	-			13.74	-
		-				-

[truncated: 6 more sheets: SuppFig6, SuppFig7, SuppFig8, SuppFig9, SuppFig10, SuppFig11]
